# Supplementary material for: NADPH Oxidases Play a Role in Pathogenicity via the Regulation of F-Actin Organization in Colletotrichum gloeosporioides
Source: Front Cell Infect Microbiol. 2022 Jun 15;12:845133. doi: 10.3389/fcimb.2022.845133 (PMC9240266; doi:10.3389/fcimb.2022.845133)
Supplement: Supplementary file 3 [file Table_1.xlsx]

## Sheet: Sheet1
primer	sequence	application
QTub-F	AGCCCTACAACGCCACTCTCT	qRT-PCR
QTub-R	GTGGTTCAGGTCGCCGTAAG	qRT-PCR
QNoxA-F	CTGGTACACCCACCACCTGTT	qRT-PCR
QNoxA-R	GTAGTCCTTTCCGGCGAATG	qRT-PCR
QNoxB-F	AAGACCAAGGCCGGACAGTA	qRT-PCR
QNoxB-R	GACACGCATGTGGATGGAGAT	qRT-PCR
QNoxR-F	GATCGAGCAAATGCCTTCACT	qRT-PCR
QNoxR-R	TTGGTAGCAGCGAAGGAGATG	qRT-PCR
NoxA-5F	tctagaCCGTTGACGAGGTTTC	recombination framgments
NoxA-5R	ggatccGTTGACTGTGTTTGATT	recombination framgments
NoxA-3F	atcgatACGCAAAAGTCCGCCTT	recombination framgments
NoxA-3R	ctcgagTCCGCTCTTCACTCCC	recombination framgments
NoxB-5F	tctagaCCTCAACGACCGCGAATT	recombination framgments
NoxB-5R	ctgcagGGCGGGCAGTGGTCTGG	recombination framgments
NoxB-3F	aagcttGCCAGGCCGTGGCACAA	recombination framgments
NoxB-3R	gtcgacCCATCCAATCAAACCC	recombination framgments
NoxR-5F	tctagaACCCACTATCAGTCATCC	recombination framgments
NoxR-5R	ggatccGTTGTCGCCAGAGAAGA	recombination framgments
NoxR-3F	aagcttACGAATTATACCCCCAA	recombination framgments
NoxR-3R	ctcgagCTGCTCCGCAATGTTC	recombination framgments
SUR-SPLF	CCTCTGATATTGGAAGCGAC	recombination framgments
SUR-SPLR	ATGTTGGCATAAGCCGAAC	recombination framgments
NoxA-JC5F	CTACCGAATCGTCCAGTCCACC	diagnosis of mutant
NoxA-JC3R	CGACATCACTGTCATAACATACGC	diagnosis of mutant
NoxB-JC5F	AGTCAGTCCTCGTAGTCTTCGTCG	diagnosis of mutant
NoxB-JC3R	AGTCAGTCCTCGTAGTCTTCGTCG	diagnosis of mutant
NoxR-JC5F	ACCCTACCCTCCCTTCCATTCT	diagnosis of mutant
NoxR-JC3R	GGAAAGGAGGAGACCCTGCTGA	diagnosis of mutant
SUR-JC5R	GCGTTTGTAACTCTGCCTGTTTG	diagnosis of mutant
SUR-JC3F	ACGAGGACCGCTACTCACATAC	diagnosis of mutant
NoxA-of-smaI	CCCGGGATGTCGGGTGACTTGACCTT	complementation strain construction
NoxA-or-kpnI	GGTACCGAAGTGCTCCTTCCAGAAGC	complementation strain construction
NoxB-of-bamhI	GGATCCATGGACTACTACTCTCAGGG	complementation strain construction
NoxB-or-SacI	GAGCTCGAAGTTCTCCTTGCCCCAAA	complementation strain construction
NoxR-of--bamhI	GGATCCATGTCGTTGAAACAAG	complementation strain construction
NoxR-or-SacI	GAGCTCAATTTCCTGAACCCAGATCT	complementation strain construction
NoxB-M5F-NEO	GCCAGACCACTGCCCGCCAACTGATATTGAAGGAG	complementation strain construction
NoxB-M5R-NEO	CTCCTTCAATATCAGTTGGCGGGCAGTGGTCTGGC	complementation strain construction
NoxB-M3F-NEO	TTGACGAGTTCTTCTAGGCCAGGCCGTGGCACAA	complementation strain construction
NoxB-M3R-NEO	TTGTGCCACGGCCTGGCCTAGAAGAACTCGTCAA	complementation strain construction
NEO-SPLF	CCCTGAATGAACTGCAAGACGA	complementation strain construction
NEO-SPLR	CCACAGTCGATGAATCCAGAAAA	complementation strain construction
CgCHS1-F	GGTGGTGGTCTGAAGCGTTA	qRT-PCR
CgCHS1-R	AGCGCATCTTGTGGAACTCA	qRT-PCR
CgCHS2-F	TTCGGCCCAGAGACTGACAT	qRT-PCR
CgCHS2-R	GTCCGTAGTGCTCGACCTTTT	qRT-PCR
CgCHS3-F	CACCGGCTACAGCGAGTATG	qRT-PCR
CgCHS3-R	CAAGTTTCCGCGGTACAGGA	qRT-PCR
CgCHS4-F	CGACAAGGACCATCCGAACT	qRT-PCR
CgCHS4-R	GCGAGGCATCGGAGTAGTTA	qRT-PCR
CgCHS5-F	CTCAGGGCGGCATTGATACT	qRT-PCR
CgCHS5-R	AGTAGAGCGTAGTTGGAGGC	qRT-PCR
CgCHS6-F	CAGTCACGGCCTTCATCAT	qRT-PCR
CgCHS6-R	GCAAAACTGAAGACGGGAAT	qRT-PCR
CgCHS7-F	TGGTCAAGGGCCTTCAATGG	qRT-PCR
CgCHS7-R	ATCACAACCTTTGGTGCGGA	qRT-PCR
Lifeact-F	ATGGGTGTCGCAGATTTGAT	qRT-PCR
Lifeact-R	GCTGAACTTGTGGCCGTTTA	qRT-PCR
